# Supplementary material for: Structural landscapes of PPI interfaces
Source: Brief Bioinform. 2022 Jun 2;23(4):bbac165. doi: 10.1093/bib/bbac165 (PMC9294409; doi:10.1093/bib/bbac165)
Supplement: ppi_landscapes_BiB_supps_bbac165 [file ppi_landscapes_bib_supps_bbac165.zip]

Archive with 1 entries (1 files):
- ppi_landscapes_BiB_supps_bbac165.docx
